# Supplementary material for: Autophagy Blockage Up-Regulates HLA-Class-I Molecule Expression in Lung Cancer and Enhances Anti-PD-L1 Immunotherapy Efficacy
Source: Cancers (Basel). 2024 Sep 26;16(19):3272. doi: 10.3390/cancers16193272 (PMC11476265; doi:10.3390/cancers16193272)
Supplement: Supplementary file 1 [file cancers-16-03272-s001.zip]

Archive with 1 entries (1 files):
- cancers-3209620-supplementary.pdf
